# Supplementary material for: Genetic Determinants and Breeding Strategies for Rice Cooking and Eating Quality: A Comprehensive Review
Source: Plant Biotechnol J. 2025 Nov 4;24(3):1697–711. doi: 10.1111/pbi.70447 (PMC12946518; doi:10.1111/pbi.70447)
Supplement: Supplementary file 1 — Table S1: Effects of different Wx allelic genotypes on various rice quality traits. Table S2: Key information on confirmed and potential CEQ genes. [file PBI-24-1697-s001.xlsx]

## Sheet: Sheet1
Supplementary Table 1 Effects of different Wx allelic genotypes on various rice quality traits.
Allele	Amylose	Amylopectin	Total starch	Albumin	Globulin	Prolamin	Glutelin	Total protein	Starch lipids	Non-starch lipids	Total lipids	Taste value
	(%)	(%)	(%)	(mg/g)	(mg/g)	(mg/g)	(mg/g)	(mg/g)	(mg/g)	(mg/g)	(mg/g)	（0~100）
wx	1.64±0.5f	90.86±0.82a	92.5±0.88a	6.27±0.4a	7.46±0.55c	4.14±0.15c	53.45±0.65e	71.33±0.15f	0.34±0.02e	2.67±0.07a	3±0.05c	82.9±1.51a
Wxmp	7.37±0.43e	81.64±0.74b	89.01±0.82b	6.01±0.37a	7.35±0.41c	3.71±0.82c	62.6±0.37d	79.67±0.48e	1.95±0.02d	2.66±0.13a	4.55±0.16b	79.4±0.07b
Wxla	13.06±0.47d	75.16±0.44c	88.22±0.19b	4.26±0.47b	7.67±0.42c	5.33±0.12a	65.11±1.95c	82.37±0.94d	2.46±0.01c	2.12±0.21b	4.57±0.17b	75.3±0.64c
Wxb	19.65±0.27c	66.13±0.56d	85.78±0.65c	4±0.25bb	9.02±0.62b	4.17±0.33c	68.85±0.19b	86.04±0.89c	2.55±0.01b	2.16±0.05b	4.74±0.07b	72.5±2.05cd
Wxin	23.59±0.22b	61.55±0.26e	85.14±0.21c	3.92±0.13b	8.24±0.33bc	4.71±0.19b	72.13±0.34a	89±0.31b	2.58±0.02b	2.06±0.25b	4.64±0.21b	70.0±2.19de
Wxlv	26.02±0.75a	54.95±1.82f	80.97±2.18d	3.22±0.12c	10.19±0.28a	5.1±1.27ab	73.5±1.42a	92.01±0.56a	3.1±0.04a	1.96±0.27c	5.08±0.26a	63.3±1.06f
All data are presented as mean ± standard deviation (n≥12). Different letters indicate significant differences at the p<0.05 level based on Duncan's multiple range test.

## Sheet: Sheet2
Supplementary Table 2 Key information on confirmed and potential CEQ genes.
Type	Gene ID	Gene Name	Detailed effects on rice CEQ	References
Starch	LOC_Os06g12450	ALK	Controlling starch GT and synthesizing AP medium-chain chains (DP13-25)	DOI: 10.1111/j.1744-7909.2011.01065.x
Starch	LOC_Os01g44220	AGPL2	Positively regulating starch and protein content in rice grains	DOI: 10.1016/j.plantsci.2016.05.010
Starch	LOC_Os04g33460	OsBEIIa	Unknown	DOI: 10.1186/s12284-017-0172-3
Starch	LOC_Os05g32710	ISA2	ISA2 deficiency increases the resistant starch content in rice grains, while impairing the CEQ	DOI:10.1111/pbi.14511
Starch	LOC_Os08g01920	FSE1	FSE1 deficiency leads to decreased starch content and increased protein and lipid contents	DOI: 10.1104/pp.17.01826
Starch	LOC_Os10g32680	FLO7	FLO7 deficiency results in reduced amylose content and altered amylopectin structure in rice grains	DOI: 10.1093/jxb/erv469
Starch	LOC_Os07g08340	OsPK2	Starch, protein, and lipid contents all decrease in rice grains	DOI:10.1111/jipb.12692
Starch	LOC_Os06g06560	OsSSI	OsSSI deficiency affect amylopectin structure and gelatinization temperature, but have no impact on amylose content	DOI:10.1093/pcp/pcac143
Starch	Os04g0164900	Pul	Unknown	DOI: 10.1104/pp.107.098665
Starch	LOC_Os08g25734	AGPS2b	Unknown	DOI: 10.1111/j.1365-313X.2009.03925.x
Starch	LOC_Os01g44220	AGPL2	Gene mutation leads to decreased starch and protein contents in rice grains	DOI:10.1016/j.plantsci.2016.05.010
Starch	LOC_Os03g55090	Pho1	Pho1 deficiency alters the structure of amylopectin	DOI:10.1105/tpc.107.054007
Starch	LOC_Os08g09230	SSIIIa	SSIIIa deficiency leads to altered amylopectin chain length distribution and increased resistant starch content in the endosperm	DOI:10.1104/pp.107.102533
Starch	LOC_Os05g45720	SSIVb	Unknown	DOI: 10.1104/pp.107.098665
Starch	LOC_Os07g42490	Sus3	Knockout of the Sus3 gene leads to increased starch and protein contents in seeds	DOI:10.1111/pbi.14420
Starch	LOC_Os08g40930	ISA1	ISA1 knockout leads to a decrease in starch content, an increase in gel consistency, and changes in gelatinization temperature and chain length distribution	DOI:10.1016/j.rsci.2018.07.001
Starch	LOC_Os09g28400	Amy3A	Unknown	DOI: 10.1104/pp.107.098665
Starch	LOC_Os04g55230	FLO2	Gene mutation leads to changes in starch properties	DOI：10.1016/j.ijbiomac.2025.140658
Starch	LOC_Os05g33570	FLO4	Gene mutation results in a decrease in starch content, changes in the thermal properties and gelatinization properties of starch, as well as a decrease in protein and fat content	DOI: 10.1111/j.1365-313X.2005.02423.x; DOI: 10.1007/s00425-006-0259-3
Starch	LOC_Os03g07480	OsSUT1	Unknown	DOI: 10.1093/jxb/erab085
Starch	LOC_Os03g48170	FLO6	Gene mutation leads to a reduction in starch content, an increase in protein and lipid content, changes in gel properties, and it can interact with ISA1	DOI: 10.1111/tpj.12444
Starch	LOC_Os03g11900	MST4	Gene mutation leads to a decrease in total starch and amylopectin content, as well as a reduction in gel consistency and taste value	DOI: 10.1016/j.xplc.2024.101178
Integrated regulatory factor	LOC_Os06g04200	Wx	The natural variation of the Wx gene determines the different amylose contents and taste values of rice grains	DOI: 10.1016/j.molp.2019.05.011; DOI: 10.1111/jipb.13010
Integrated regulatory factor	LOC_Os05g06480	Chalk5	Gene overexpression leads to an increase in amylose content and gel consistency, as well as a decrease in protein content	DOI: 10.1038/ng.2923
Integrated regulatory factor	LOC_Os07g08420	RISBZ1	Downregulation of gene expression leads to a decrease in the contents of protein and starch in grains	DOI: 10.1111/j.1365-313X.2009.03925.x
Integrated regulatory factor	LOC_Os02g15350	RPBF	Downregulation of gene expression leads to a decrease in the contents of protein, starch, and lipid in grains	DOI: 10.1111/j.1365-313X.2009.03925.x
Integrated regulatory factor	LOC_Os07g44950	OsbZIP60	Gene mutation leads to a decrease in both starch and protein contents in grains	DOI: 10.1016/j.xplc.2022.100463
Integrated regulatory factor	LOC_Os01g01470	OsNAC20	The single mutation of this gene has no effect on grains, while its double mutation with OsNAC20 leads to a decrease in total starch and protein contents, but an increase in amylose content	DOI: 10.1104/pp.20.00984
Integrated regulatory factor	LOC_Os01g29840	OsNAC26	The single mutation of this gene has no effect on grains, while its double mutation with OsNAC27 leads to a decrease in total starch and protein contents, but an increase in amylose content	DOI: 10.1104/pp.20.00985
Integrated regulatory factor	LOC_Os11g31330	OsNAC25	Both the mutation and overexpression of this gene result in a decrease in grain starch content	DOI: 10.1093/plphys/kiae139
Integrated regulatory factor	LOC_Os05g23910	OsHAP5K	Unknown	DOI: 10.1016/j.cj.2016.06.014
Integrated regulatory factor	LOC_Os08g06110	Nhd1	Overexpression of Nhd1 leads to a decrease in amylose and total protein contents, as well as an improvement in cooking and eating quality	DOI: 10.1111/pbi.14160
Integrated regulatory factor	LOC_Os02g49410	OsNF-YB1	Gene knockout results in a decrease in starch and lipid contents, and an increase in protein content	DOI: 10.1111/pbi.13048
Integrated regulatory factor	LOC_Os10g11580	OsNF-YC12	Gene knockout results in a decrease in starch content and an increase in protein content	DOI: 10.1111/pbi.13048
Integrated regulatory factor	LOC_Os04g35010	bHLH144	Gene knockout results in a decrease in starch content and an increase in protein content	DOI: 10.1111/pbi.13048
Integrated regulatory factor	LOC_Os03g11614	OsMADS1	Gene knockout leads to an increase in starch content and a decrease in protein content in rice grains, thereby resulting in an increase in gel consistency and taste value	DOI: 10.1016/j.xplc.2024.101178
Integrated regulatory factor	LOC_Os08g39890	IPA1	Gene knockout leads to a decrease in starch content and an increase in protein content, while gene overexpression has the opposite effect	DOI: 10.1016/j.xplc.2025.101348
Integrated regulatory factor	LOC_Os06g17480	OsNF-YB9	Unknown	DOI: 10.1016/j.xplc.2025.101348
Integrated regulatory factor	LOC_Os01g39850	OsNF-YC8	Unknown	DOI: 10.1016/j.xplc.2025.101348
Integrated regulatory factor	LOC_Os01g01290	OsNF-YC9	Unknown	DOI: 10.1016/j.xplc.2025.101348
Integrated regulatory factor	LOC_Os01g24460	OsNF-YC10	Unknown	DOI: 10.1016/j.xplc.2025.101348
Integrated regulatory factor	LOC_Os10g40810	OsGATA7	Loss of gene function leads to a decrease in amylose content and gel consistency, an increase in protein content, and thus a reduction in taste value; in contrast, gene overexpression results in a decrease in protein content and an increase in taste value	DOI: 10.1038/s41467-025-58823-1
Integrated regulatory factor	LOC_Os05g32270	SMOS1	Gene mutation leads to an increase in protein content and a decrease in taste value	DOI: 10.1038/s41467-025-58823-1
Integrated regulatory factor	LOC_Os07g15770	Ghd7	Loss of gene function leads to a reduction in starch content and an increase in protein content in grains, thereby resulting in a decrease in taste value; overexpression of this gene produces the opposite effect	DOI: 10.1002/advs.202504163
Integrated regulatory factor	LOC_Os09g32040	OsNAC42	Gene mutation leads to a decrease in protein content and an increase in starch content, thereby improving the taste value; in contrast, overexpression of this gene produces the opposite effect	DOI: 10.1002/advs.202504163
Integrated regulatory factor	LOC_Os12g07490	QT12	Gene knockout leads to an increase in protein content and a decrease in starch content, while gene overexpression produces the opposite effect	DOI: 10.1016/j.cell.2025.04.011
Integrated regulatory factor	LOC_Os12g14070	OsHsp70-2	Gene mutation leads to a decrease in the contents of total starch and amylose	DOI： 10.1093/nsr/nwae416
Integrated regulatory factor	LOC_Os06g50870	OsHsp40-1	Gene mutation leads to a decrease in the contents of total starch and amylose	DOI： 10.1093/nsr/nwae416
Integrated regulatory factor	LOC_Os03g50490	OsGS1;3	Unknown	DOI: 10.1093/jxb/erz168
Integrated regulatory factor	LOC_Os01g69270	WCR1	Gene overexpression leads to an increase in starch content, a decrease in protein content, and an increase in eating quality value; the results of gene knockout are the opposite	DOI: 10.1093/plcell/koac057
Integrated regulatory factor	LOC_Os10g25680	CHALK10	Gene knockout leads to a decrease in starch content in the grains	DOI: 10.1016/j.xplc.2025.101354
Integrated regulatory factor	LOC_Os01g66100	SD1	Gene overexpression leads to a decrease in starch content and an increase in gel consistency; gene knockout, on the other hand, results in an increase in total starch content and a decrease in amylose content	DOI: 10.1016/j.xplc.2025.101354
Integrated regulatory factor	LOC_Os09g02650	SWB9	Gene mutation leads to an increase in the contents of starch and protein in the grains, accompanied by a decrease in gel consistency and an increase in gelatinization temperature	DOI: 10.1111/pbi.70103
Integrated regulatory factor	LOC_Os05g49930	LCG1	Gene knockout leads to a decrease in protein content and an increase in starch and oil contents	DOI: 10.1111/pbi.14475
Protein	LOC_Os10g26060	OsGluA2	Gene knockout leads to an increase in starch content and a decrease in protein content in the grains	DOI: 10.1038/s41467-019-09919-y
Protein	LOC_Os05g26480	Prol14	Unknown	DOI: 10.1111/j.1365-313X.2009.03925.x
Protein	LOC_Os05g41970	Glb1	Gene mutation leads to the absence of globulin in the grains	DOI: 10.1007/s00122-009-1022-5
Protein	LOC_Os02g02410	OsBIP1	Either suppression or overexpression of the gene results in a decrease in the contents of starch and protein in the grains, whereas a slight increase in the gene's expression level can enhance protein content	DOI: 10.1093/pcp/pcp098; DOI: 10.1111/j.1365-313X.2010.04453.x
Protein	LOC_Os11g09280	PDIL1-1	Gene mutation leads to a decrease in starch content and an increase in protein and lipid contents in the grains	DOI: 10.1093/jxb/err262
Protein	LOC_Os02g25640	GluC-1	Concurrent knockout with GluA1 results in a decrease in grain protein content, an increase in amylose content, while total starch content and eating quality value remain unchanged	DOI: 10.1111/jipb.13334
Protein	LOC_Os01g55690	GluA-1	Concurrent knockout with GluC-1 results in a decrease in grain protein content, an increase in amylose content, while total starch content and eating quality value remain unchanged	DOI: 10.1111/jipb.13334
Protein	Os03g0766100	RP10	Gene knockout leads to a decrease in total starch content, changes in starch composition (the ratio of amylose to amylopectin), a reduction in gliadin, and a compensatory increase in glutenin	DOI: 10.1105/tpc.110.079509
Protein	LOC_Os05g25450	FLR3	Gene mutation leads to an increase in the contents of total starch and amylose in grains, a decrease in crude fat content, and a deterioration in eating quality	DOI: 10.1093/jxb/erad077
Protein	LOC_Os01g65670	OsAAP6	Gene overexpression results in an increase in grain protein content, a decrease in starch content, and a shorter gel consistency; while the inhibition of gene expression leads to the opposite results	DOI: 10.1038/ncomms5847
Protein	LOC_Os05g41970	Glb1	Gene knockout results in the complete disappearance of globulin and a decrease in amylose, while total protein and total starch remain unchanged	DOI: 10.1016/j.xplc.2025.101287
Protein	LOC_Os08g03350	OsLHT1	Gene knockout leads to an increase in grain protein content, along with decreases in amylose content and gel consistency	DOI: 10.1093/jxb/erad125
Protein	LOC_Os07g10580	RM1	Gene knockout leads to a decrease in total starch content, changes in starch composition (the ratio of amylose to amylopectin), a reduction in gliadin, and a compensatory increase in glutenin	DOI: 10.3390/ijms25126579
Protein	LOC_Os02g15090	OsGluD	Simultaneous knockout of OsGluA1, OsGluA2, OsGluB6, and OsGluD leads to a decrease in the total protein content of grains, no change in the total starch content, a slight adjustment in the amylose content, a reduction in rice hardness, and an increase in the eating quality value	DOI: 10.1111/jipb.13334
Protein	LOC_Os08g36480	OsNIA1	Unknown	DOI: 10.3390/plants11060795
Protein	LOC_Os04g46880	OsVPE1	Enhanced gene expression leads to an increase in gluten content and the deterioration of taste quality	DOI: 10.1016/j.plaphy.2023.107967
Protein	LOC_Os12g43550	OsRab5a	Gene mutation leads to a decrease in the amylose content of grains and an increase in their fatty acid content	DOI: 10.1111/j.1365-313X.2010.04370.x
Protein	LOC_Os03g15650	OsVPS9a	Unknown	DOI: 10.1093/plphys/kiab175
Protein	LOC_Os03g61950	GPA3	Gene mutation leads to a decrease in the amylose content of grains, while increasing the contents of protein and lipids	DOI: 10.1105/tpc.113.121376
Protein	LOC_Os03g11100	GOT1B	Gene mutation leads to a decrease in both the protein content and amylose content of grains	DOI: 10.1105/tpc.16.00717
Protein	LOC_Os09g11450	OsNHX5	Gene mutation leads to a decrease in the amylose content of grains, an increase in lipid content, and no change in total protein content
Protein	LOC_Os08g33076	OsCCZ1	Unknown	DOI: 10.1093/plphys/kiab175
Protein	LOC_Os01g46980	OsVHA-E1	Gene mutation leads to a decrease in the amylose content of grains, while the protein content remains unchanged	DOI: 10.1093/plphys/kiab099
Protein	LOC_Os06g43560	GPA5	Unknown	DOI: 10.1105/tpc.19.00863
Protein	LOC_Os01g55690	OsGluA1	Simultaneous knockout of OsGluA1, OsGluA2, OsGluB6, and OsGluD leads to a decrease in the total protein content of grains, no change in the total starch content, a slight adjustment in the amylose content, a reduction in rice hardness, and an increase in the eating quality value	DOI: 10.1111/jipb.13334
Protein	LOC_Os03g31360	OsGluA3	Simultaneous knockout of the four genes—OsGluA1, OsGluA2, OsGluA3, and OsGluB2—results in a decrease in the total protein content of grains, no change in the total starch content, an increase in starch viscosity, a reduction in rice hardness, and an improvement in the eating quality value	DOI: 10.1111/jipb.13334
Protein	LOC_Os02g15178	OsGluB1a	The simultaneous knockout of the five genes, namely LOC_Os01g55630, GluA1, GluB1a, GluB1b, and GluB2, results in a significant reduction in gluten content, a slight decrease in total protein content, an increase in amylose content, and stable viscosity characteristics	DOI: 10.1016/j.plantsci.2022.111449
Protein	LOC_Os02g15169	OsGluB1b	The simultaneous knockout of the five genes, namely LOC_Os01g55630, GluA1, GluB1a, GluB1b, and GluB2, results in a significant reduction in gluten content, a slight decrease in total protein content, an increase in amylose content, and stable viscosity characteristics	DOI: 10.1016/j.plantsci.2022.111449
Protein	LOC_Os02g15150	OsGluB2	Simultaneous knockout of the four genes—OsGluA1, OsGluA2, OsGluA3, and OsGluB2—results in a decrease in the total protein content of grains, no change in the total starch content, an increase in starch viscosity, a reduction in rice hardness, and an improvement in the eating quality value	DOI: 10.1111/jipb.13334
Protein	LOC_Os02g16830	OsGluB4	It is speculated that gene mutation will lead to a decrease in the content of grain glutenin and total protein, and an increase in palatability value	DOI: 10.1111/jipb.13334
Protein	LOC_Os02g16820	OsGluB5	It is speculated that gene mutation will lead to a decrease in the content of grain glutenin and total protein, and an increase in palatability value	DOI: 10.1111/jipb.13334
Protein	LOC_Os02g15070	OsGluB6	Simultaneous knockout of OsGluA1, OsGluA2, OsGluB6, and OsGluD leads to a decrease in the total protein content of grains, no change in the total starch content, a slight adjustment in the amylose content, a reduction in rice hardness, and an increase in the eating quality value	DOI: 10.1111/jipb.13334
Protein	LOC_Os02g14600	OsGluB7	It is speculated that gene mutation will lead to a decrease in the content of grain glutenin and total protein, and an increase in palatability value	DOI: 10.1111/jipb.13334
Protein	LOC_Os06g45640	OsNF-YC4	Enhanced gene expression leads to an increase in grain protein content and a decrease in starch content	DOI: 10.1111/nph.20141
Fatty acid	LOC_Os06g09630	OsKASI	Gene mutation leads to changes in the composition of fatty acids in the seeds and a decrease in the total fatty acid content	DOI: 10.1007/s00425-015-2296-2
Fatty acid	LOC_Os03g03720	OsGAPDHB	Unknown	DOI: 10.1186/s12284-020-00390-8
Fatty acid	LOC_Os02g07430	OsMADS29	Gene mutation leads to a decrease in starch content in seeds, changes in the physicochemical properties of starch, and a possible decrease in fatty acid content as well	DOI: 10.3389/fpls.2022.850956;DOI:10.1007/s10142-023-01080-6
Fatty acid	LOC_Os09g23200	SLL1	Gene mutation can lead to a decrease in amylose content, a change in gel consistency, and an increase in protein content; in contrast, gene overexpression can result in a decrease in endosperm fatty acid content while increasing starch content	DOI: 10.1111/tpj.14481;DOI10.1080/09168451.2019.1621150
Fatty acid	LOC_Os12g01370	OsFAD3-2	The introduction of OsFAD3-2 derived from Nipponbare (NIP) into Zhengshan 97 (ZS97) leads to a decrease in 伪-linolenic acid (ALA) content and an increase in the linoleic acid/伪-linolenic acid (LA/ALA) ratio	DOI: 10.3390/ijms231912055
Fatty acid	LOC_Os07g23430	OsFAD2-2	Unknown	DOI: 10.1071/FP12301
Fatty acid	LOC_Os02g48560	OsFAD2-1	Gene knockout can lead to a more than twofold increase in oleic acid content, while the content of linoleic acid drops sharply to undetectable levels;After gene expression is suppressed, it leads to a significant increase in oleic acid content in rice grains, while the contents of linoleic acid and palmitic acid decrease	DOI: 10.1016/j.plaphy.2018.04.033; DOI: 10.1071/FP12301
Fatty acid	LOC_Os06g05130	PAL6	Gene knockout leads to a significant decrease in the content of C16:0, while the contents of oleic acid (C18:1) and linoleic acid (C18:2, both unsaturated fatty acids) increase significantly	DOI: 10.1016/j.molp.2020.12.001
Fatty acid	LOC_Os06g40500	LIN6	Gene knockout results in a significant decrease in the content of linoleic acid (C18:2) and a significant increase in the content of oleic acid (C18:1)	DOI: 10.1016/j.molp.2020.12.001
Fatty acid	LOC_Os02g43090	MYR2	Gene knockout leads to a significant decrease in the contents of C14:0 and palmitic acid (C16:0), while the content of linoleic acid (C18:2) increases significantly	DOI: 10.1016/j.molp.2020.12.001
Fatty acid	LOC_Os06g39750	ARA6	Knockout of the gene results in a significant decrease in the contents of C20 fatty acids (such as arachidic acid (C20:0) and eicosenoic acid (C20:1)) and C22 fatty acids (such as behenic acid (C22:0)), while there is no significant change in the contents of substrate fatty acids (C18:0 and C18:1)	DOI: 10.1016/j.molp.2020.12.001
Fatty acid	LOC_Os03g07140	OsFAR2	Unknown	DOI: 10.1038/s41467-024-51145-8
Fatty acid	LOC_Os03g06700	OsKCS11	Unknown	DOI: 10.1038/s41467-024-51145-8
Fatty acid	LOC_Os03g07060	OsGPAT6	Unknown	DOI: 10.1038/s41467-024-51145-8
Fatty acid	LOC_Os03g07250	OsCYP704B2	Unknown	DOI: 10.1038/s41467-024-51145-8
Fatty acid	LOC_Os03g06139	OsABCG22	Unknown	DOI: 10.1038/s41467-024-51145-8
Fatty acid	LOC_Os03g07100	OsLTPL82	Unknown	DOI: 10.1038/s41467-024-51145-8
Fatty acid	LOC_Os02g45770	OsMADS6	Unknown	DOI: 10.1038/s41467-024-51145-8
Fatty acid	LOC_Os04g49150	OsMADS17	Unknown	DOI: 10.1038/s41467-024-51145-8
Aroma	LOC_Os08g32870	OsBADH2	Gene mutation causes the BADH2 protein to lose its function, preventing it from catalyzing the oxidation of 4-aminobutyraldehyde. This leads to the accumulation of 4-aminobutyraldehyde, which in turn promotes the synthesis of 2-acetyl-1-pyrroline and thus gives rice its fragrant aroma	DOI: 10.1111/pbi.13695
Aroma	LOC_Os05g49620	OsWRKY19	Gene overexpression leads to a significant increase in the content of 2-acetyl-1-pyrroline (2-AP, the core component of rice aroma) in grains, while the content of 纬-aminobutyric acid (GABA, a competitive metabolite in 2-AP synthesis) decreases. In contrast, gene knockout results in a significant decrease in 2-AP content and an increase in GABA content	DOI: 10.1016/j.molp.2024.11.002
Aroma	LOC_Os12g29330	OsNAC021	Gene knockout leads to the excessive accumulation of fatty acid-derived volatiles (FAVs) in grains, which enhances aroma without causing yield loss	DOI: 10.1016/j.molp.2024.11.002
NUE	LOC_Os01g18240	OsMYB61	A gene mutation leads to a significant decrease in starch content and alters the ratio of amylose to amylopectin	DOI: 10.3390/life15060962
NUE	LOC_Os02g47280	OsGRF4	It is hypothesized that gene overexpression leads to an increase in protein content in rice grains, while the result of gene knockout is the opposite	DOI: 10.1186/s12870-021-03071-w; DOI: 10.1270/jsbbs.19014
NUE	LOC_Os12g43440	TOND1	It is hypothesized that gene overexpression increases the protein content in grains, while gene knockout produces the opposite result	DOI: 10.1111/tpj.12736
NUE	LOC_Os09g26999	DEP1	Under low nitrogen conditions, gene overexpression leads to a significant decrease in grain starch content	DOI: 10.1371/journal.pone.0213504
NUE	LOC_Os06g12230	OsTCP19	It is hypothesized that gene overexpression increases the protein content in grains, while gene knockout produces the opposite result	DOI: 10.1038/s41586-020-03091-w
NUE	LOC_Os01g01360	OsNPF6.1	It is hypothesized that gene overexpression increases the protein content in grains, while gene knockout produces the opposite result	DOI: 10.1038/s41467-019-13187-1
NUE	LOC_Os02g53130	OsNR2	It is hypothesized that gene overexpression increases the protein content in grains, while gene knockout produces the opposite result	DOI: 10.1038/s41467-019-13110-8
NUE	LOC_Os10g40600	OsNRT1.1B	It is hypothesized that gene overexpression increases the protein content in grains, while gene knockout produces the opposite result	DOI: 10.1038/s41587-019-0104-4
NUE	LOC_Os08g12780	ARE1	It is hypothesized that gene knockout increases the protein content in grains, while gene overexpression produces the opposite result	DOI: 10.1038/s41467-017-02781-w; DOI: 10.1093/plphys/kiae416
NUE	Os03g0122500	Ef-cd	It is hypothesized that gene overexpression increases the protein content in grains, while gene knockout produces the opposite result	DOI: 10.1073/pnas.1815030116
NUE	LOC_Os07g32800	OsATG8a	It is hypothesized that gene mutation leads to an increase in starch content, while overexpression produces the opposite result	DOI: 10.1016/j.cj.2023.12.006
NUE	LOC_Os01g58860	OsPIN9	It is hypothesized that gene overexpression increases the protein content in grains, while gene knockout produces the opposite result	DOI: 10.1111/nph.16901
NUE	LOC_Os09g37710	OsNLP4	It is hypothesized that gene overexpression increases the protein content in grains, while gene knockout produces the opposite result	DOI: 10.1111/pbi.13450
NUE	LOC_Os01g13540	OsNLP3	It is hypothesized that gene overexpression increases the protein content in grains, while gene knockout produces the opposite result	DOI: 10.1111/pce.14294
NUE	LOC_Os03g03900	OsNLP1	It is hypothesized that gene overexpression increases the protein content in grains, while gene knockout produces the opposite result	DOI: 10.1093/jxb/eraa292
NUE	LOC_Os04g43070	OsAMT1;1	It is hypothesized that gene overexpression increases the protein content in grains, while gene knockout produces the opposite result	DOI: 10.1016/j.jgg.2016.11.001; DOI: 10.1093/jxb/ert458
NUE	LOC_Os05g39240	OsAMT2;1	It is hypothesized that gene overexpression increases the protein content in grains, while gene knockout produces the opposite result	DOI: 10.1093/jxb/erac059; DOI: 10.1111/nph.17679
NUE	LOC_Os02g49060	OsAAP10	Gene knockout results in decreased protein content and amylose content in rice grains, and the RVA profile shows higher peak viscosity, higher breakdown value, and lower setback value, along with improved eating quality	DOI: 10.1016/j.cj.2020.02.005
NUE	LOC_Os01g65660	OsAAP5	It is hypothesized that gene overexpression increases the protein content in grains, while gene knockout produces the opposite result	DOI: 10.1104/pp.19.00034
NUE	LOC_Os06g36180	OsAAP3	It is hypothesized that gene overexpression increases the protein content in grains, while gene knockout produces the opposite result	DOI: 10.1111/pbi.12907
NUE	LOC_Os07g04180	OsAAP1	It is hypothesized that gene overexpression increases the protein content in grains, while gene knockout produces the opposite result	DOI: 10.1093/jxb/eraa256
NUE	LOC_Os04g56400	OsGLN2	It is hypothesized that gene overexpression increases the protein content in grains, while gene knockout produces the opposite result	DOI: 10.1007/s11434-010-0075-9
NUE	LOC_Os02g40710	OsAMT1;3	Enhanced gene expression leads to increased nitrogen content, protein content, and amino acid content in rice grains	DOI: 10.1111/tpj.14794
NUE	LOC_Os01g48960	OsGOGAT1	Enhanced gene expression leads to increased nitrogen content, protein content, and amino acid content in rice grains	DOI: 10.1111/tpj.14794
NUE	LOC_Os03g18130	OsAS1	Gene overexpression leads to an increase in protein content in seeds/grains	DOI: 10.1093/pcp/pcaa060
NUE	LOC_Os01g50820	OsNRT2.3	It is hypothesized that gene overexpression increases the protein content in grains, while gene knockout produces the opposite result	DOI: 10.1104/pp.112.204461
NUE	LOC_Os02g38230	OsNAR2.1	It is hypothesized that gene overexpression increases the protein content in grains, while gene knockout produces the opposite result	DOI: 10.3389/fpls.2020.01245
NUE	LOC_Os08g05910	OsNRT1.1A	It is hypothesized that gene overexpression increases the protein content in grains, while gene knockout produces the opposite result	DOI: 10.1105/tpc.17.00809
NUE	LOC_Os01g08270	DNR1	It is hypothesized that decreased gene expression or loss of gene function leads to an increase in protein content in grains	DOI: 10.1093/plcell/koaa037
NUE	LOC_Os01g65120	qSBM1	It is hypothesized that gene overexpression increases the protein content in grains, while gene knockout produces the opposite result	DOI: 10.1111/pbi.13642
NUE	LOC_Os03g48310	OSA1	It is hypothesized that gene overexpression increases the protein content in grains, while gene knockout produces the opposite result	DOI: 10.1038/s41467-021-20964-4
NUE	LOC_Os06g03670	OsDREB1C	Gene overexpression leads to an increase in protein content in grains	DOI: 10.1126/science.abi8455
NUE	LOC_Os04g50950	OsPTR6	It is hypothesized that the inhibition of gene expression or loss of gene function leads to an increase in protein content in grains	DOI: 10.3389/fpls.2017.01338
Grain shape	LOC_Os02g01030	OsTPR028	Gene mutation leads to decreased contents of starch and fatty acids, and increased protein content in rice grains	DOI: 10.1016/j.plantsci.2025.112405
Grain shape	LOC_Os03g11614	OsMADS1	Gene knockout results in increased total starch content, decreased amylose content and protein content, as well as increased gel consistency and eating quality value in grains	DOI: 10.1016/j.xplc.2024.101178
Grain shape	Os03g0407400	GS3	Gene knockout results in increased protein content and decreased amylose content in grains	DOI: 10.1007/s00122-024-04669-y
Grain shape	LOC_Os05g09520	GW5	It is hypothesized that the inhibition of gene expression or loss of gene function leads to an improvement in the eating quality of cooked rice	DOI: 10.3390/plants11111470
Grain shape	LOC_Os07g41200	GL7	Unknown	DOI: 10.1186/s12284-025-00786-4
Sugar transport and metabolism	LOC_Os07g42490	SUS3	Gene knockout leads to an increase in starch content	DOI: 10.1111/pbi.14420
Sugar transport and metabolism	LOC_Os03g11900	MST4	Gene knockout results in a decrease in the contents of total starch and amylopectin, as well as reductions in gel consistency and taste value	DOI: 10.1016/j.xplc.2024.101178
Sugar transport and metabolism	LOC_Os03g07480	OsSUT1	It is hypothesized that gene mutation leads to a reduction in grain starch, while overexpression results in the opposite outcome	DOI: 10.1093/jxb/erab085
Sugar transport and metabolism	LOC_Os05g35140	OsSWEET1b	It is hypothesized that gene mutation leads to a reduction in grain starch, while overexpression results in the opposite outcome	DOI: 10.1007/s00299-023-03125-3
